# Supplementary material for: Application of the Wittig Rearrangement of N-Butyl-2-benzyloxybenzamides to Synthesis of Phthalide Natural Products and 3-Aryl-3-benzyloxyisoindolinone Anticancer Agents
Source: Molecules. 2024 Oct 6;29(19):4722. doi: 10.3390/molecules29194722 (PMC11478121; doi:10.3390/molecules29194722)
Supplement: Supplementary file 1 [file molecules-29-04722-s001.zip]

Archive with 1 entries (1 files):
- molecules-3227084-supplementary.pdf
